# Supplementary material for: Comparative Subsequence Sets Analysis (CoSSA) is a robust approach to identify haplotype specific SNPs; mapping and pedigree analysis of a potato wart disease resistance gene Sen3
Source: Plant Methods. 2019 May 29;15:60. doi: 10.1186/s13007-019-0445-5 (PMC6540404; doi:10.1186/s13007-019-0445-5)
Supplement: Supplementary file 1 — Additional file 1. Phenotypic and genotypic data of the K*L population. The Excel sheet comprises: the genotypic data for all the tested markers, the number of tubers tested per genotype, the average score of the Glynne-Lemmerzahl assays performed in 2016 and 2017 for the pathotypes 2, 6 and 18, the individuals included in the subset (n = 83) used for the validation of the CoSSA results and the individuals selected for the R-bulk and the S-bulk. [file 13007_2019_445_MOESM1_ESM.xlsx]

## Sheet: Blad1
	Sen3
Genotype	Chr11_799292	KxL_NODE3_17594	Chr11_1259552	Mean score P2 (G1) 2016	Mean score P6 (O1) 2016	Mean score P18 (T1) 2016	P2 qualitative score	P6 qualitative score	P18 qualitative score	Chr11_1519485	Chr00_20792298	Chr00_20801212	Chr00_20858042	Chr00_20872536	KxL_NODE2_18410	Chr11_1666090	Chr11_1680269	Chr11_1772869	KxL_NODE1_7193	Chr11_1919971	Chr11_2040481	Chr11_2298154	Chr11_2687396	Chr11_2815640	Chr11_3325292	Chr11_4362386	Chr11_5505183	Chr03_15683229	Chr04_64488861	Chr04_65204393	Chr05_2117034	Chr05_8795719	Chr05_9254557	Chr09_55113777	Chr09_55354021	Individuals in R-bulk	Individuals in S-bulk	n = 83	n = 328	Number of tubers tested /pathotype in 2016	Number of tubers tested /pathotype in 2017	Mean score P2 (G1) 2017	Mean score P6 (O1) 2017	Mean score P18 (T1) 2017	Recombinants	False positives	False negatives	Exceptions to perfect co-segregation of phenotypes
K*L8870	0	0	0	3.4	5	4.8	NA	S	S	0	0	0	0	0	0	0	0	0	0	0	0	0	0	0	0	0	1	1	0	1	1	1	1	0	0			x	x	5					x			threshold
K*L8871	1	1	1	1.2	1.6	3	R	R	R	1	1	1	1	1	1	1	1	1	1	1	1	1	1	1	1	1	1	1	0	1	0	0	0	0	0			x	x	5
K*L8872	0	0	0	4.2	4.75	5	S	S	S	0	0	0	0	0	0	0	0	0	0	0	0	0	0	0	0	0	0	0	0	1	0	0	0	0	0			x	x	5
K*L8874	1	1	1	1.6	1.2	1.4	R	R	R	1	1	1	1	1	1	1	1	1	1	1	1	1	1	1	1	1	1	1	1	1	0	0	0	1	1	x		x	x	5	6	1.33333	1.33333	1.33333
K*L8875	0	0	0	3.6	5	5	S	S	S	0	0	0	0	0	0	0	0	0	0	0	0	0	0	0	0	0	1	0	1	0	0	0	0	0	0		x	x	x	5					x
K*L8876	1	1	1	1	1	1.8	R	R	R	1	1	1	1	1	1	1	1	1	1	1	1	1	1	1	0	0	0	1	1	1	0	0	0	1	1			x	x	5					x
K*L8878	1	1	1	2.6	3	3.2	R	R	R	1	1	1	2	2	1	1	1	1	1	1	1	1	1	1	1	1	1	0	1	0	0	0	0	0	0			x	x	5
K*L8881	1	1	1	2.2	1.4	1.6	R	R	R	1	1	1	1	1	1	1	1	1	1	1	1	1	1	1	1	1	0	0	0	1	1	1	1	0	0			x	x	5					x
K*L8882	0	0	0	4	4.2	5	S	S	S	0	0	0	0	0	0	0	0	0	0	0	0	0	0	0	0	0	1	0	1	0	0	0	0	1	1		x	x	x	5					x
K*L8883	1	1	1	2.6	3	3.2	R	R	R	1	1	1	1	1	1	1	1	1	1	1	1	1	1	1	1	1	1	1	0	NA	1	1	1	0	0			x	x	5
K*L8884	0	0	0	4	4.4	5	S	S	S	0	0	0	0	0	0	0	0	0	0	0	0	0	0	0	0	0	0	1	0	1	0	0	0	1	1		x	x	x	5
K*L8885	1	1	1	2.2	1.8	3.2	R	R	R	1	1	1	1	1	1	1	1	1	1	1	1	1	1	1	1	1	1	0	1	0	0	1	1	1	1			x	x	5
K*L8890	0	0	0	4	4.8	4.4	S	S	S	0	0	0	0	0	0	0	0	0	0	0	0	0	0	0	0	0	0	0	0	0	1	1	1	0	0		x	x	x	5
K*L8892	1	1	1	1.4	1.8	3.4	R	R	R	1	1	1	1	1	1	1	1	1	1	1	1	1	1	1	1	1	1	1	0	1	0	1	1	1	NA			x	x	5
K*L8893	1	1	1	1	1	1.4	R	R	R	1	1	1	1	1	1	1	1	1	1	1	1	1	1	1	1	1	1	1	1	0	1	1	1	1	1	x		x	x	5	6	1.5	1	1.83333
K*L8894	0	0	NA	4	5	5	S	S	S	0	0	0	0	0	0	0	0	0	0	0	0	1	1	1	1	1	1	0	1	1	0	1	1	1	1			x	x	5					x
K*L8896	0	0	0	4	5	4.8	S	S	S	0	0	0	0	0	0	0	NA	0	0	0	0	0	0	0	0	0	0	0	1	0	0	0	0	0	0		x	x	x	5
K*L8901	1	1	1	1.6	1.2	1.2	R	R	R	1	1	1	1	1	1	1	1	1	1	1	1	1	1	1	1	1	1	1	1	0	1	1	1	1	1	x		x	x	5	6	1.16667	1.5	1.5
K*L8902	1	1	1	1.8	1.6	3	R	R	R	1	1	1	1	1	1	1	1	1	1	1	1	1	1	1	1	1	1	0	0	0	1	1	1	0	0			x	x	5
K*L8904	1	1	1	1.6	2.6	2.4	R	R	R	1	1	1	1	1	1	1	1	1	1	1	1	1	0	0	0	0	0	0	0	0	0	0	0	0	0			x	x	5					x
K*L8905	1	1	1	1	1.8	2.6	R	R	R	NA	1	1	1	1	1	NA	1	1	1	1	1	1	1	1	1	1	1	0	1	0	0	0	0	0	0			x	x	5
K*L8906	1	1	1	4	2.4	2.4	S	R	R	1	1	1	1	1	1	1	1	1	1	1	1	1	1	1	1	1	1	1	0	1	0	0	0	1	1			x	x	5								phenotype error?
K*L8907	1	1	1	2.2	1.2	1.8	R	R	R	1	1	1	1	1	1	1	1	NA	1	1	1	1	1	1	1	0	0	0	1	1	1	0	0	0	0	x		x	x	5	6	1.83333	1.83333	3	x
K*L8908	1	1	1	1	1.6	2.8	R	R	R	1	1	1	1	1	1	1	1	1	1	1	1	1	1	1	1	1	1	0	0	1	1	1	1	1	1			x	x	5
K*L8909	0	0	0	4	5	4.6	S	S	S	0	0	0	0	0	0	0	0	0	0	0	0	1	1	1	1	1	1	0	1	1	1	1	1	0	0			x	x	5					x
K*L8910	1	1	1	1.4	1.6	2.6	R	R	R	1	1	1	1	1	1	1	1	1	1	1	1	1	1	1	1	1	1	0	0	1	0	0	0	0	0			x	x	5
K*L8911	0	0	NA	4.4	4.6	5	S	S	S	0	NA	0	NA	0	0	0	0	0	0	0	0	0	NA	0	NA	0	NA	1	NA	0	NA	NA	1	0	NA		x	x	x	5
K*L8912	1	1	1	1.8	1.4	3	R	R	R	1	1	1	1	1	1	1	1	1	1	1	1	1	1	1	1	1	1	1	0	1	0	0	0	1	1			x	x	5
K*L8913	0	0	0	4	4	5	S	S	S	0	0	0	0	0	0	0	0	0	0	0	0	0	0	0	0	0	1	0	0	0	1	1	1	1	1		x	x	x	5					x
K*L8914	0	0	0	4	4.4	4.6	S	S	S	0	0	0	0	0	0	0	0	0	0	0	0	0	0	0	0	0	0	1	0	1	0	0	0	0	0		x	x	x	5
K*L8915	1	1	1	1.8	1.4	1.8	R	R	R	1	1	1	1	1	1	1	1	1	1	1	1	1	1	1	1	1	1	1	0	1	0	0	0	1	1	x		x	x	5	6	1.66667	1.33333	2.66667
K*L8916	1	1	1	1.4	1.6	1.6	R	R	R	1	1	1	1	1	1	1	1	1	1	1	1	1	1	1	1	1	1	1	0	1	0	0	0	1	1	x		x	x	5	6	1.16667	1.66667	1
K*L8917	1	1	1	1.4	1.8	3.8	R	R	R	1	1	1	1	1	1	1	1	1	1	1	1	1	1	1	1	1	1	0	0	0	1	1	1	0	0			x	x	5
K*L8918	NA	NA	NA	4.2	5	5	S	S	S	0	NA	NA	NA	NA	NA	0	NA	NA	NA	NA	NA	NA	NA	NA	NA	NA	NA	NA	NA	NA	NA	NA	NA	NA	NA		x	x	x	5
K*L8919	0	0	0	4.4	5	5	S	S	S	0	0	0	0	0	0	0	0	0	0	0	0	0	0	0	0	0	0	1	1	0	0	0	0	0	0		x	x	x	5
K*L8920	1	1	1	1	1	1.4	R	R	R	1	1	1	1	1	1	1	1	1	1	1	1	1	1	1	1	1	1	1	1	1	1	1	1	1	1	x		x	x	5	6	1.33333	1	2.33333
K*L8921	1	1	1	2	2	2.8	R	R	R	1	1	1	1	1	1	1	1	1	1	1	1	1	1	1	1	1	1	1	1	0	0	1	1	1	1			x	x	5
K*L8922	0	0	0	4	4.8	4.8	S	S	S	0	0	0	0	0	0	0	0	0	0	0	0	0	0	0	0	0	0	0	0	0	1	0	0	0	0		x	x	x	5
K*L8924	0	0	0	4.8	5	5	S	S	S	0	0	0	0	0	0	0	0	0	0	0	0	0	0	0	0	0	1	1	1	1	1	1	1	0	0			x	x	5					x
K*L8925	1	1	1	1	1	1	R	R	R	1	1	1	1	1	1	NA	1	0	0	0	0	0	0	0	0	0	0	0	1	1	1	1	1	1	1	x		x	x	5	6	1.33333	1	1.16667	x
K*L8926	1	1	1	1	1	1	R	R	R	1	1	1	1	1	NA	1	1	1	1	1	1	1	1	1	1	1	0	1	1	0	1	1	1	0	0	x		x	x	5	6	1	1.33333	1	x
K*L8928	0	0	0	4.8	5	5	S	S	S	0	0	0	0	0	0	0	0	0	0	0	0	0	0	0	0	0	0	0	1	0	0	0	0	0	0		x	x	x	5
K*L8929	0	0	0	5	4.6	5	S	S	S	0	0	0	0	0	0	0	0	0	0	0	0	0	0	0	0	0	0	1	0	0	0	1	1	0	0		x	x	x	5
K*L8931	0	0	0	4	4.6	5	S	S	S	0	0	0	0	0	0	0	0	0	0	0	0	0	0	0	0	0	0	0	0	1	0	0	0	1	1		x	x	x	5
K*L8932	1	1	1	1.4	2.2	3	R	R	R	1	1	1	1	1	1	1	1	1	1	1	1	1	1	1	1	1	1	1	1	1	0	0	0	1	1			x	x	5
K*L8934	1	1	1	1.2	1.8	3.4	R	R	R	1	1	1	1	1	1	1	1	1	1	1	1	1	1	1	1	1	1	1	1	0	1	1	1	0	0			x	x	5
K*L8935	0	0	0	4.6	5	5	S	S	S	0	0	0	0	0	0	0	0	0	0	0	0	0	0	0	0	0	0	1	0	0	0	0	0	0	0		x	x	x	5
K*L8936	1	1	1	1.2	1.4	2.6	R	R	R	1	1	1	1	1	1	1	1	1	1	1	1	1	1	1	1	1	1	0	0	1	1	1	1	1	1			x	x	5
K*L8937	0	0	0	1	1.8	2	R	R	R	1	1	1	1	1	1	1	1	1	1	1	1	1	1	1	1	1	1	1	1	1	0	0	0	1	1	x		x	x	5	6	1.66667	2	2.66667	x
K*L8938	1	1	1	1.6	1.2	1.4	R	R	R	1	1	1	1	1	1	1	1	1	1	1	1	1	1	1	1	1	1	1	1	0	1	1	1	0	0	x		x	x	5	6	1.33333	1.16667	2.33333
K*L8939	0	0	0	4	4	4.6	S	S	S	0	0	0	0	0	0	0	0	0	0	0	0	0	0	0	0	0	1	0	0	1	1	1	1	0	0			x	x	5					x
K*L8941	1	1	1	1.4	1.2	2	R	R	R	1	1	1	1	1	1	1	1	1	1	1	1	1	1	1	1	1	1	0	0	1	1	1	1	0	0	x		x	x	5	6	1.16667	1.33333	2.33333
K*L8942	1	1	1	1.8	1.6	2	R	R	R	1	1	1	1	1	1	1	1	1	1	1	1	1	1	1	1	1	1	0	1	1	1	1	1	1	1	x		x	x	5	6	1.83333	1.5	2.5
K*L8943	0	0	0	4	4.8	5	S	S	S	0	0	0	0	0	0	0	0	0	0	0	0	0	0	0	0	0	0	0	0	1	0	0	0	0	0		x	x	x	5
K*L8944	1	1	1	1.4	1.4	1.6	R	R	R	1	1	1	1	1	1	1	1	1	1	1	1	1	1	1	1	1	1	0	0	1	1	1	1	1	1			x	x	5
K*L8946	0	0	0	4	4	5	S	S	S	0	0	0	0	0	0	0	0	0	0	0	0	0	0	0	0	0	0	1	1	1	1	0	0	0	0			x	x	5
K*L8947	0	0	0	4.4	4.8	4.6	S	S	S	0	0	0	0	0	0	0	0	0	0	0	0	0	0	0	0	0	0	0	0	1	0	0	0	1	1		x	x	x	5
K*L8948	1	1	1	1.6	1.6	2.6	R	R	R	1	1	1	1	1	1	1	1	1	1	1	1	1	1	1	1	1	1	0	1	0	0	0	0	1	1			x	x	5
K*L8949	1	1	1	1.4	1.4	2	R	R	R	1	1	1	1	1	1	1	1	1	1	1	1	1	1	1	1	1	1	0	0	1	0	0	0	1	1			x	x	5
K*L8951	1	1	1	2	1.4	1.8	R	R	R	1	1	1	1	1	1	1	1	1	1	1	1	1	1	1	1	1	1	1	1	1	1	1	1	0	0	x		x	x	5	6	1.33333	1.33333	1.66667
K*L8952	0	0	0	1.6	1.6	2.2	R	R	R	1	1	1	1	1	1	1	1	1	1	1	1	1	1	1	1	1	1	1	1	1	0	0	0	1	1			x	x	5					x
K*L8954	0	0	0	4	4.6	4.8	S	S	S	0	0	0	0	0	0	0	0	0	0	0	0	0	0	0	0	0	0	1	1	1	1	1	1	0	0			x	x	5
K*L8955	0	0	0	4.6	5	5	S	S	S	0	0	0	0	0	0	0	0	0	0	0	0	0	0	0	0	0	0	1	1	0	1	0	0	1	1			x	x	5
K*L8956	0	0	0	4	5	5	S	S	S	0	0	0	0	0	0	0	0	0	0	0	0	0	0	0	0	0	0	0	0	1	1	1	1	0	0			x	x	5
K*L8957	0	0	0	4.4	5	4.8	S	S	S	0	0	0	0	0	0	0	0	0	0	0	0	0	0	0	0	0	0	1	1	1	1	1	1	0	0			x	x	5
K*L8958	0	0	0	4	4.2	5	S	S	S	0	0	0	0	0	0	0	0	0	0	0	0	0	0	0	0	0	0	0	0	1	1	1	1	1	1			x	x	5
K*L8960	0	0	0	4	5	5	S	S	S	0	0	0	0	0	0	0	0	0	0	0	0	0	0	0	0	0	0	1	1	0	0	0	0	0	0			x	x	5
K*L8961	1	1	1	1.8	2.8	3.6	R	R	R	1	1	1	1	1	1	1	1	1	1	1	1	1	1	1	1	1	1	1	1	1	1	1	1	0	0			x	x	5
K*L8962	1	1	1	1.2	1.4	3.2	R	R	R	1	1	1	1	1	1	1	1	1	1	1	1	1	1	1	1	1	1	NA	0	0	1	1	1	1	1			x	x	5
K*L8964	1	1	1	2.6	2.4	2.8	R	R	R	1	1	1	1	1	1	1	1	1	1	1	1	1	1	1	1	1	1	1	1	0	0	0	0	1	1			x	x	5
K*L8965	0	0	0	4	5	4.6	S	S	S	0	0	0	0	0	0	0	0	0	0	0	0	0	0	0	0	0	1	1	0	0	0	0	0	1	1			x	x	5					x
K*L8967	0	0	0	4	4.8	5	S	S	S	0	0	0	0	0	0	0	0	0	0	0	0	0	0	0	0	0	0	0	0	1	1	1	1	0	0			x	x	5
K*L8969	0	0	0	4.4	4	5	S	S	S	0	0	0	0	0	0	0	0	0	0	0	0	0	0	0	0	0	0	0	0	1	1	1	1	0	0			x	x	5
K*L8974	0	0	0	3.6	4	5	S	S	S	0	0	0	0	0	0	0	0	0	0	0	0	0	0	0	0	0	1	0	1	1	0	0	0	1	1			x	x	5					x
K*L8976	1	1	1	1.8	2.4	3	R	R	R	1	1	1	1	1	1	1	1	1	1	1	1	1	1	1	1	1	1	0	1	0	0	0	0	1	1			x	x	5
K*L8977	0	0	0	4	4.8	4.8	S	S	S	0	0	0	0	0	NA	0	0	0	0	0	0	0	1	1	1	1	1	1	1	0	1	1	NA	1	1			x	x	5					x
K*L8978	0	0	0	4	4.6	4.6	S	S	S	0	0	0	0	0	0	0	0	0	0	0	0	0	0	0	0	0	0	1	1	0	0	0	0	0	0			x	x	5
K*L8980	1	1	1	1.2	1.6	2	R	R	R	1	1	1	1	1	1	1	1	1	1	1	1	1	1	1	1	NA	1	1	0	0	1	1	1	1	1	x		x	x	5	6	1.33333	1	1.66667
K*L8984	0	0	0	4	5	5	S	S	S	0	0	0	0	0	0	0	0	0	0	0	0	0	0	0	1	1	1	1	1	0	0	0	0	0	0			x	x	5					x
K*L8985	1	1	1	1.8	1.8	2	R	R	R	1	1	1	1	1	1	1	1	1	1	1	1	1	1	NA	1	1	1	1	1	1	1	1	1	1	1	x		x	x	5	6	1.83333	1.66667	2.83333
K*L8986	1	NA	1	1.2	1.8	2.8	R	R	R	1	1	1	1	1	1	1	1	1	1	1	1	1	1	1	1	1	1	1	0	0	0	0	0	1	1			x	x	5
K*L8988	1	1	1	1.6	2.6	2.6	R	R	R	1	1	1	1	1	1	1	1	1	1	1	1	1	1	1	1	1	1	0	1	1	1	1	1	0	0			x	x	5
K*L8989	1	1	1	2	1.4	2	R	R	R	1	1	1	1	1	1	1	1	1	1	1	1	1	1	1	1	1	1	0	0	1	1	1	1	1	1	x		x	x	5	6	1.16667	1.33333	3
K*L8981	NA	1	NA	1.8	2	1.8	R	R	R	1	NA	NA	NA	NA	1	1	NA	NA	1	NA	NA	NA	NA	NA	NA	NA	NA	NA	NA	NA	NA	NA	NA	NA	NA				x	5
K*L8982	NA	0	NA	3.8	4	4.6	S	S	S	0	NA	NA	NA	NA	0	0	NA	NA	NA	NA	NA	NA	NA	NA	NA	NA	NA	NA	NA	NA	NA	NA	NA	NA	NA				x	5
K*L8983	NA	1	NA	1.4	1.6	2.6	R	R	R	1	NA	NA	NA	NA	1	1	NA	NA	1	NA	NA	NA	NA	NA	NA	NA	NA	NA	NA	NA	NA	NA	NA	NA	NA				x	5
K*L8990	NA	0	0	3.6	5	4.8	S	S	S	0	NA	NA	NA	NA	0	0	NA	NA	0	NA	NA	NA	NA	NA	NA	NA	NA	NA	NA	NA	NA	NA	NA	NA	NA				x	5
K*L8992	NA	NA	1	2.2	1.6	2.6	R	R	R	1	NA	NA	NA	NA	1	1	NA	NA	1	NA	NA	NA	NA	NA	NA	NA	NA	NA	NA	NA	NA	NA	NA	NA	NA				x	5
K*L8993	NA	NA	1	1.8	1.6	2.8	R	R	R	1	NA	NA	NA	NA	NA	1	NA	NA	1	NA	NA	NA	NA	NA	NA	NA	NA	NA	NA	NA	NA	NA	NA	NA	NA				x	5
K*L8994	NA	NA	0	4.6	5	4.8	S	S	S	0	NA	NA	NA	NA	0	0	NA	NA	0	NA	NA	NA	NA	NA	NA	NA	NA	NA	NA	NA	NA	NA	NA	NA	NA				x	5
K*L8995	NA	NA	1	2	1.4	2	R	R	R	1	NA	NA	NA	NA	NA	1	NA	NA	NA	NA	NA	NA	NA	NA	NA	NA	NA	NA	NA	NA	NA	NA	NA	NA	NA				x	5
K*L8996	NA	NA	0	4.6	4.8	4.8	S	S	S	0	NA	NA	NA	NA	NA	0	NA	NA	NA	NA	NA	NA	NA	NA	NA	NA	NA	NA	NA	NA	NA	NA	NA	NA	NA				x	5
K*L9001	NA	NA	1	1.6	1.4	2.6	R	R	R	1	NA	NA	NA	NA	NA	1	NA	NA	NA	NA	NA	NA	NA	NA	NA	NA	NA	NA	NA	NA	NA	NA	NA	NA	NA				x	5
K*L9002	NA	NA	1	1.6	1	2.6	R	R	R	1	NA	NA	NA	NA	NA	1	NA	NA	NA	NA	NA	NA	NA	NA	NA	NA	NA	NA	NA	NA	NA	NA	NA	NA	NA				x	5
K*L9003	NA	NA	1	2.4	2	3	R	R	R	1	NA	NA	NA	NA	NA	1	NA	NA	NA	NA	NA	NA	NA	NA	NA	NA	NA	NA	NA	NA	NA	NA	NA	NA	NA				x	5
K*L9004	NA	NA	0	4.2	4.6	5	S	S	S	0	NA	NA	NA	NA	NA	0	NA	NA	NA	NA	NA	NA	NA	NA	NA	NA	NA	NA	NA	NA	NA	NA	NA	NA	NA				x	5
K*L9005	NA	NA	0	4	4.2	4.8	S	S	S	0	NA	NA	NA	NA	NA	0	NA	NA	NA	NA	NA	NA	NA	NA	NA	NA	NA	NA	NA	NA	NA	NA	NA	NA	NA				x	5
K*L9006	NA	NA	1	4	4.2	4.2	S	S	R	1	NA	NA	NA	NA	NA	1	NA	NA	NA	NA	NA	NA	NA	NA	NA	NA	NA	NA	NA	NA	NA	NA	NA	NA	NA				x	5						x		threshold
K*L9007	NA	NA	0	3.8	5	4.4	S	S	S	0	NA	NA	NA	NA	NA	0	NA	NA	NA	NA	NA	NA	NA	NA	NA	NA	NA	NA	NA	NA	NA	NA	NA	NA	NA				x	5
K*L9008	NA	NA	0	4.6	4.4	4.4	S	S	S	0	NA	NA	NA	NA	NA	0	NA	NA	NA	NA	NA	NA	NA	NA	NA	NA	NA	NA	NA	NA	NA	NA	NA	NA	NA				x	5
K*L9009	NA	NA	0	4	4.4	4.8	S	S	S	0	NA	NA	NA	NA	NA	0	NA	NA	NA	NA	NA	NA	NA	NA	NA	NA	NA	NA	NA	NA	NA	NA	NA	NA	NA				x	5
K*L9010	NA	NA	0	4	4.2	4.4	S	S	S	0	NA	NA	NA	NA	NA	0	NA	NA	NA	NA	NA	NA	NA	NA	NA	NA	NA	NA	NA	NA	NA	NA	NA	NA	NA				x	5
K*L9011	NA	NA	1	1.4	1.6	2.8	R	R	R	NA	NA	NA	NA	NA	NA	1	NA	NA	NA	NA	NA	NA	NA	NA	NA	NA	NA	NA	NA	NA	NA	NA	NA	NA	NA				x	5
K*L9012	NA	NA	1	1.6	2	3.6	R	R	R	1	NA	NA	NA	NA	NA	1	NA	NA	NA	NA	NA	NA	NA	NA	NA	NA	NA	NA	NA	NA	NA	NA	NA	NA	NA				x	5
K*L9013	NA	NA	1	1.2	1.6	1.8	R	R	R	1	NA	NA	NA	NA	NA	1	NA	NA	NA	NA	NA	NA	NA	NA	NA	NA	NA	NA	NA	NA	NA	NA	NA	NA	NA				x	5
K*L9014	NA	NA	0	2	2.4	2.8	R	R	R	1	NA	NA	NA	NA	NA	1	NA	NA	NA	NA	NA	NA	NA	NA	NA	NA	NA	NA	NA	NA	NA	NA	NA	NA	NA				x	5					x
K*L9015	NA	NA	1	4	4	4.8	S	S	S	0	NA	NA	NA	NA	NA	0	NA	NA	NA	NA	NA	NA	NA	NA	NA	NA	NA	NA	NA	NA	NA	NA	NA	NA	NA				x	5					x
K*L9016	NA	NA	0	2.6	3.2	4.2	R	R	R	1	NA	NA	NA	NA	NA	1	NA	NA	NA	NA	NA	NA	NA	NA	NA	NA	NA	NA	NA	NA	NA	NA	NA	NA	NA				x	5					x
K*L9017	NA	NA	0	4	4	5	S	S	S	0	NA	NA	NA	NA	NA	0	NA	NA	NA	NA	NA	NA	NA	NA	NA	NA	NA	NA	NA	NA	NA	NA	NA	NA	NA				x	5
K*L9018	NA	NA	0	3.4	3.8	4.4	NA	NA	S	0	NA	NA	NA	NA	NA	0	NA	NA	NA	NA	NA	NA	NA	NA	NA	NA	NA	NA	NA	NA	NA	NA	NA	NA	NA				x	5								threshold
K*L9019	NA	NA	0	4	5	5	S	S	S	0	NA	NA	NA	NA	NA	0	NA	NA	NA	NA	NA	NA	NA	NA	NA	NA	NA	NA	NA	NA	NA	NA	NA	NA	NA				x	5
K*L9020	NA	NA	1	1.6	4	1.6	R	S	R	1	NA	NA	NA	NA	NA	1	NA	NA	NA	NA	NA	NA	NA	NA	NA	NA	NA	NA	NA	NA	NA	NA	NA	NA	NA				x	5								threshold
K*L9021	NA	NA	1	1.8	1.4	1.8	R	R	R	1	NA	NA	NA	NA	NA	1	NA	NA	NA	NA	NA	NA	NA	NA	NA	NA	NA	NA	NA	NA	NA	NA	NA	NA	NA				x	5
K*L9022	NA	NA	0	3.8	5	4.6	S	S	S	0	NA	NA	NA	NA	NA	0	NA	NA	NA	NA	NA	NA	NA	NA	NA	NA	NA	NA	NA	NA	NA	NA	NA	NA	NA				x	5
K*L9023	NA	NA	1	1	1	1.4	R	R	R	0	NA	NA	NA	NA	NA	0	NA	NA	NA	NA	NA	NA	NA	NA	NA	NA	NA	NA	NA	NA	NA	NA	NA	NA	NA				x	5					x
K*L9024	NA	NA	1	1	1	1.2	R	R	R	1	NA	NA	NA	NA	NA	1	NA	NA	NA	NA	NA	NA	NA	NA	NA	NA	NA	NA	NA	NA	NA	NA	NA	NA	NA				x	5
K*L9025	NA	NA	1	1.8	1.6	3	R	R	R	1	NA	NA	NA	NA	NA	1	NA	NA	NA	NA	NA	NA	NA	NA	NA	NA	NA	NA	NA	NA	NA	NA	NA	NA	NA				x	5
K*L9026	NA	NA	0	4	5	5	S	S	S	0	NA	NA	NA	NA	NA	0	NA	NA	NA	NA	NA	NA	NA	NA	NA	NA	NA	NA	NA	NA	NA	NA	NA	NA	NA				x	5
K*L9027	NA	NA	0	4.8	4.2	5	S	S	S	0	NA	NA	NA	NA	NA	0	NA	NA	NA	NA	NA	NA	NA	NA	NA	NA	NA	NA	NA	NA	NA	NA	NA	NA	NA				x	5
K*L9028	NA	NA	0	4	4.4	5	S	S	S	0	NA	NA	NA	NA	NA	0	NA	NA	NA	NA	NA	NA	NA	NA	NA	NA	NA	NA	NA	NA	NA	NA	NA	NA	NA				x	5
K*L9029	NA	NA	1	1.6	1.4	1.8	R	R	R	1	NA	NA	NA	NA	NA	1	NA	NA	NA	NA	NA	NA	NA	NA	NA	NA	NA	NA	NA	NA	NA	NA	NA	NA	NA				x	5
K*L9031	NA	NA	1	1.8	1.8	2.6	R	R	R	1	NA	NA	NA	NA	NA	1	NA	NA	NA	NA	NA	NA	NA	NA	NA	NA	NA	NA	NA	NA	NA	NA	NA	NA	NA				x	5
K*L9032	NA	NA	0	4	4.6	5	S	S	S	0	NA	NA	NA	NA	NA	0	NA	NA	NA	NA	NA	NA	NA	NA	NA	NA	NA	NA	NA	NA	NA	NA	NA	NA	NA				x	5
K*L9033	NA	NA	0	5	4.8	4.8	S	S	S	0	NA	NA	NA	NA	NA	0	NA	NA	NA	NA	NA	NA	NA	NA	NA	NA	NA	NA	NA	NA	NA	NA	NA	NA	NA				x	5
K*L9034	NA	NA	0	2.4	4	4.6	R	S	S	0	NA	NA	NA	NA	NA	0	NA	NA	NA	NA	NA	NA	NA	NA	NA	NA	NA	NA	NA	NA	NA	NA	NA	NA	NA				x	5								phenotype error?
K*L9035	NA	NA	1	1.6	1.4	3	R	R	R	1	NA	NA	NA	NA	NA	1	NA	NA	NA	NA	NA	NA	NA	NA	NA	NA	NA	NA	NA	NA	NA	NA	NA	NA	NA				x	5
K*L9036	NA	NA	1	1.8	2.2	4	R	R	R	1	NA	NA	NA	NA	NA	1	NA	NA	NA	NA	NA	NA	NA	NA	NA	NA	NA	NA	NA	NA	NA	NA	NA	NA	NA				x	5
K*L9037	NA	NA	1	2	2.4	3.4	R	R	R	1	NA	NA	NA	NA	NA	1	NA	NA	NA	NA	NA	NA	NA	NA	NA	NA	NA	NA	NA	NA	NA	NA	NA	NA	NA				x	5
K*L9038	NA	NA	1	3	2.6	2.8	R	R	R	1	NA	NA	NA	NA	NA	1	NA	NA	NA	NA	NA	NA	NA	NA	NA	NA	NA	NA	NA	NA	NA	NA	NA	NA	NA				x	5
K*L9039	NA	NA	0	3.6	4.4	4.6	S	S	S	0	NA	NA	NA	NA	NA	0	NA	NA	NA	NA	NA	NA	NA	NA	NA	NA	NA	NA	NA	NA	NA	NA	NA	NA	NA				x	5
K*L9040	NA	NA	1	1.6	1	1.2	R	R	R	1	NA	NA	NA	NA	NA	1	NA	NA	NA	NA	NA	NA	NA	NA	NA	NA	NA	NA	NA	NA	NA	NA	NA	NA	NA				x	5
K*L9041	NA	NA	0	4	5	5	S	S	S	0	NA	NA	NA	NA	NA	0	NA	NA	NA	NA	NA	NA	NA	NA	NA	NA	NA	NA	NA	NA	NA	NA	NA	NA	NA				x	5
K*L9043	NA	NA	1	1	1.4	2	R	R	R	1	NA	NA	NA	NA	NA	1	NA	NA	NA	NA	NA	NA	NA	NA	NA	NA	NA	NA	NA	NA	NA	NA	NA	NA	NA				x	5
K*L9044	NA	NA	0	4	4.6	5	S	S	S	0	NA	NA	NA	NA	NA	0	NA	NA	NA	NA	NA	NA	NA	NA	NA	NA	NA	NA	NA	NA	NA	NA	NA	NA	NA				x	5
K*L9046	NA	NA	0	4.4	5	4.8	S	S	S	0	NA	NA	NA	NA	NA	0	NA	NA	NA	NA	NA	NA	NA	NA	NA	NA	NA	NA	NA	NA	NA	NA	NA	NA	NA				x	5
K*L9047	NA	NA	0	4	4	5	S	S	S	0	NA	NA	NA	NA	NA	0	NA	NA	NA	NA	NA	NA	NA	NA	NA	NA	NA	NA	NA	NA	NA	NA	NA	NA	NA				x	5
K*L9048	NA	NA	0	4	3.6	3.6	S	NA	R	0	NA	NA	NA	NA	NA	0	NA	NA	NA	NA	NA	NA	NA	NA	NA	NA	NA	NA	NA	NA	NA	NA	NA	NA	NA				x	5								threshold
K*L9049	NA	NA	1	1.6	2.8	3	R	R	R	1	NA	NA	NA	NA	NA	1	NA	NA	NA	NA	NA	NA	NA	NA	NA	NA	NA	NA	NA	NA	NA	NA	NA	NA	NA				x	5
K*L9050	NA	NA	1	2	2	3.4	R	R	R	1	NA	NA	NA	NA	NA	1	NA	NA	NA	NA	NA	NA	NA	NA	NA	NA	NA	NA	NA	NA	NA	NA	NA	NA	NA				x	5
K*L9051	NA	NA	0	4	4.6	5	S	S	S	0	NA	NA	NA	NA	NA	0	NA	NA	NA	NA	NA	NA	NA	NA	NA	NA	NA	NA	NA	NA	NA	NA	NA	NA	NA				x	5
K*L9053	NA	NA	1	1.8	1.8	3.2	R	R	R	1	NA	NA	NA	NA	NA	1	NA	NA	NA	NA	NA	NA	NA	NA	NA	NA	NA	NA	NA	NA	NA	NA	NA	NA	NA				x	5
K*L9054	NA	NA	0	3.6	4.8	4.4	S	S	S	0	NA	NA	NA	NA	NA	0	NA	NA	NA	NA	NA	NA	NA	NA	NA	NA	NA	NA	NA	NA	NA	NA	NA	NA	NA				x	5
K*L9055	NA	NA	1	1.6	2.6	3	R	R	R	1	NA	NA	NA	NA	NA	1	NA	NA	NA	NA	NA	NA	NA	NA	NA	NA	NA	NA	NA	NA	NA	NA	NA	NA	NA				x	5
K*L9056	NA	NA	0	4.4	4	5	S	S	S	0	NA	NA	NA	NA	NA	0	NA	NA	NA	NA	NA	NA	NA	NA	NA	NA	NA	NA	NA	NA	NA	NA	NA	NA	NA				x	5
K*L9057	NA	NA	0	4	5	4.5	S	S	S	0	NA	NA	NA	NA	NA	0	NA	NA	NA	NA	NA	NA	NA	NA	NA	NA	NA	NA	NA	NA	NA	NA	NA	NA	NA				x	5
K*L9058	NA	NA	0	4	4.8	5	S	S	S	0	NA	NA	NA	NA	NA	0	NA	NA	NA	NA	NA	NA	NA	NA	NA	NA	NA	NA	NA	NA	NA	NA	NA	NA	NA				x	5
K*L9059	NA	NA	1	1.6	1.4	1.8	R	R	R	1	NA	NA	NA	NA	NA	1	NA	NA	NA	NA	NA	NA	NA	NA	NA	NA	NA	NA	NA	NA	NA	NA	NA	NA	NA				x	5
K*L9060	NA	NA	1	1.2	1.4	2.8	R	R	R	1	NA	NA	NA	NA	NA	1	NA	NA	NA	NA	NA	NA	NA	NA	NA	NA	NA	NA	NA	NA	NA	NA	NA	NA	NA				x	5
K*L9061	NA	NA	1	1	1.4	1.4	R	R	R	1	NA	NA	NA	NA	NA	1	NA	NA	NA	NA	NA	NA	NA	NA	NA	NA	NA	NA	NA	NA	NA	NA	NA	NA	NA				x	5
K*L9063	NA	NA	0	4	4.4	4.8	S	S	S	0	NA	NA	NA	NA	NA	0	NA	NA	NA	NA	NA	NA	NA	NA	NA	NA	NA	NA	NA	NA	NA	NA	NA	NA	NA				x	5
K*L9064	NA	NA	0	4.8	4.4	4.8	S	S	S	0	NA	NA	NA	NA	NA	0	NA	NA	NA	NA	NA	NA	NA	NA	NA	NA	NA	NA	NA	NA	NA	NA	NA	NA	NA				x	5
K*L9065	NA	NA	1	1.2	1	2.8	R	R	R	1	NA	NA	NA	NA	NA	0	NA	NA	NA	NA	NA	NA	NA	NA	NA	NA	NA	NA	NA	NA	NA	NA	NA	NA	NA				x	5					x
K*L9066	NA	NA	0	3.6	4.4	5	S	S	S	0	NA	NA	NA	NA	NA	0	NA	NA	NA	NA	NA	NA	NA	NA	NA	NA	NA	NA	NA	NA	NA	NA	NA	NA	NA				x	5
K*L9067	NA	NA	1	2	2.8	2.6	R	R	R	1	NA	NA	NA	NA	NA	1	NA	NA	NA	NA	NA	NA	NA	NA	NA	NA	NA	NA	NA	NA	NA	NA	NA	NA	NA				x	5
K*L9068	NA	NA	1	1.4	1	2.8	R	R	R	1	NA	NA	NA	NA	NA	0	NA	NA	NA	NA	NA	NA	NA	NA	NA	NA	NA	NA	NA	NA	NA	NA	NA	NA	NA				x	5					x
K*L9069	NA	NA	1	1.4	1.4	3.75	R	R	R	1	NA	NA	NA	NA	NA	1	NA	NA	NA	NA	NA	NA	NA	NA	NA	NA	NA	NA	NA	NA	NA	NA	NA	NA	NA				x	5
K*L9070	NA	NA	0	3.6	4	4.5	S	S	S	0	NA	NA	NA	NA	NA	0	NA	NA	NA	NA	NA	NA	NA	NA	NA	NA	NA	NA	NA	NA	NA	NA	NA	NA	NA				x	5
K*L9071	NA	NA	1	2.2	2	2.6	R	R	R	1	NA	NA	NA	NA	NA	1	NA	NA	NA	NA	NA	NA	NA	NA	NA	NA	NA	NA	NA	NA	NA	NA	NA	NA	NA				x	5
K*L9072	NA	NA	1	1	1	1.4	R	R	R	1	NA	NA	NA	NA	NA	1	NA	NA	NA	NA	NA	NA	NA	NA	NA	NA	NA	NA	NA	NA	NA	NA	NA	NA	NA				x	5
K*L9073	NA	NA	0	4	5	5	S	S	S	0	NA	NA	NA	NA	NA	0	NA	NA	NA	NA	NA	NA	NA	NA	NA	NA	NA	NA	NA	NA	NA	NA	NA	NA	NA				x	5
K*L9074	NA	NA	1	2.6	3.4	4.4	R	R	S	1	NA	NA	NA	NA	NA	1	NA	NA	NA	NA	NA	NA	NA	NA	NA	NA	NA	NA	NA	NA	NA	NA	NA	NA	NA				x	5								threshold
K*L9075	NA	NA	0	4	5	5	S	S	S	0	NA	NA	NA	NA	NA	0	NA	NA	NA	NA	NA	NA	NA	NA	NA	NA	NA	NA	NA	NA	NA	NA	NA	NA	NA				x	5
K*L9076	NA	NA	1	1.8	1.4	1.8	R	R	R	1	NA	NA	NA	NA	NA	1	NA	NA	NA	NA	NA	NA	NA	NA	NA	NA	NA	NA	NA	NA	NA	NA	NA	NA	NA				x	5
K*L9077	NA	NA	0	4	4	5	S	S	S	0	NA	NA	NA	NA	NA	0	NA	NA	NA	NA	NA	NA	NA	NA	NA	NA	NA	NA	NA	NA	NA	NA	NA	NA	NA				x	5
K*L9079	NA	NA	1	4	3	3.6	S	R	R	1	NA	NA	NA	NA	NA	1	NA	NA	NA	NA	NA	NA	NA	NA	NA	NA	NA	NA	NA	NA	NA	NA	NA	NA	NA				x	5								threshold
K*L9080	NA	NA	0	4	4.4	4.6	S	S	S	0	NA	NA	NA	NA	NA	0	NA	NA	NA	NA	NA	NA	NA	NA	NA	NA	NA	NA	NA	NA	NA	NA	NA	NA	NA				x	5
K*L9081	NA	NA	0	4	4.4	5	S	S	S	0	NA	NA	NA	NA	NA	0	NA	NA	NA	NA	NA	NA	NA	NA	NA	NA	NA	NA	NA	NA	NA	NA	NA	NA	NA				x	5
K*L9082	NA	NA	0	4.8	5	4.6	S	S	S	0	NA	NA	NA	NA	NA	0	NA	NA	NA	NA	NA	NA	NA	NA	NA	NA	NA	NA	NA	NA	NA	NA	NA	NA	NA				x	5
K*L9083	NA	NA	1	1.8	1.8	1.8	R	R	R	1	NA	NA	NA	NA	NA	1	NA	NA	NA	NA	NA	NA	NA	NA	NA	NA	NA	NA	NA	NA	NA	NA	NA	NA	NA				x	5
K*L9085	NA	NA	1	1.6	2.4	3.4	R	R	R	1	NA	NA	NA	NA	NA	1	NA	NA	NA	NA	NA	NA	NA	NA	NA	NA	NA	NA	NA	NA	NA	NA	NA	NA	NA				x	5
K*L9086	NA	NA	0	4	4	5	S	S	S	0	NA	NA	NA	NA	NA	0	NA	NA	NA	NA	NA	NA	NA	NA	NA	NA	NA	NA	NA	NA	NA	NA	NA	NA	NA				x	5
K*L9087	NA	NA	0	4	5	4.6	S	S	S	0	NA	NA	NA	NA	NA	0	NA	NA	NA	NA	NA	NA	NA	NA	NA	NA	NA	NA	NA	NA	NA	NA	NA	NA	NA				x	5
K*L9089	NA	NA	0	4	4.4	5	S	S	S	0	NA	NA	NA	NA	NA	0	NA	NA	NA	NA	NA	NA	NA	NA	NA	NA	NA	NA	NA	NA	NA	NA	NA	NA	NA				x	5
K*L9090	NA	NA	0	4.8	5	5	S	S	S	0	NA	NA	NA	NA	NA	0	NA	NA	NA	NA	NA	NA	NA	NA	NA	NA	NA	NA	NA	NA	NA	NA	NA	NA	NA				x	5
K*L9091	NA	NA	0	4	4.6	5	S	S	S	0	NA	NA	NA	NA	NA	0	NA	NA	NA	NA	NA	NA	NA	NA	NA	NA	NA	NA	NA	NA	NA	NA	NA	NA	NA				x	5
K*L9092	NA	NA	0	3.6	5	5	S	S	S	0	NA	NA	NA	NA	NA	0	NA	NA	NA	NA	NA	NA	NA	NA	NA	NA	NA	NA	NA	NA	NA	NA	NA	NA	NA				x	5
K*L9093	NA	NA	1	1.6	1.6	2.8	R	R	R	1	NA	NA	NA	NA	NA	1	NA	NA	NA	NA	NA	NA	NA	NA	NA	NA	NA	NA	NA	NA	NA	NA	NA	NA	NA				x	5
K*L9094	NA	NA	1	1.8	1.4	3	R	R	R	1	NA	NA	NA	NA	NA	1	NA	NA	NA	NA	NA	NA	NA	NA	NA	NA	NA	NA	NA	NA	NA	NA	NA	NA	NA				x	5
K*L9095	NA	NA	1	1.6	1.4	1.8	R	R	R	1	NA	NA	NA	NA	NA	1	NA	NA	NA	NA	NA	NA	NA	NA	NA	NA	NA	NA	NA	NA	NA	NA	NA	NA	NA				x	5
K*L9102	NA	NA	1	1	1.8	2.8	R	R	R	1	NA	NA	NA	NA	NA	1	NA	NA	NA	NA	NA	NA	NA	NA	NA	NA	NA	NA	NA	NA	NA	NA	NA	NA	NA				x	5
K*L9103	NA	NA	0	3.8	4	4.6	S	S	S	0	NA	NA	NA	NA	NA	0	NA	NA	NA	NA	NA	NA	NA	NA	NA	NA	NA	NA	NA	NA	NA	NA	NA	NA	NA				x	5
K*L9104	NA	NA	0	4	4.6	4.8	S	S	S	0	NA	NA	NA	NA	NA	0	NA	NA	NA	NA	NA	NA	NA	NA	NA	NA	NA	NA	NA	NA	NA	NA	NA	NA	NA				x	5
K*L9105	NA	NA	1	1	2	1.4	R	R	R	1	NA	NA	NA	NA	NA	1	NA	NA	NA	NA	NA	NA	NA	NA	NA	NA	NA	NA	NA	NA	NA	NA	NA	NA	NA				x	5
K*L9106	NA	NA	0	4	4	5	S	S	S	0	NA	NA	NA	NA	NA	0	NA	NA	NA	NA	NA	NA	NA	NA	NA	NA	NA	NA	NA	NA	NA	NA	NA	NA	NA				x	5
K*L9107	NA	NA	0	4	4.8	4.4	S	S	S	0	NA	NA	NA	NA	NA	0	NA	NA	NA	NA	NA	NA	NA	NA	NA	NA	NA	NA	NA	NA	NA	NA	NA	NA	NA				x	5
K*L9108	NA	NA	1	1.6	1.8	2.8	R	R	R	1	NA	NA	NA	NA	NA	0	NA	NA	NA	NA	NA	NA	NA	NA	NA	NA	NA	NA	NA	NA	NA	NA	NA	NA	NA				x	5					x
K*L9109	NA	NA	0	4	4.8	4.6	S	S	S	0	NA	NA	NA	NA	NA	0	NA	NA	NA	NA	NA	NA	NA	NA	NA	NA	NA	NA	NA	NA	NA	NA	NA	NA	NA				x	5
K*L9110	NA	NA	0	4.4	4.4	5	S	S	S	0	NA	NA	NA	NA	NA	0	NA	NA	NA	NA	NA	NA	NA	NA	NA	NA	NA	NA	NA	NA	NA	NA	NA	NA	NA				x	5
K*L9111	NA	NA	0	5	4.4	4.8	S	S	S	0	NA	NA	NA	NA	NA	0	NA	NA	NA	NA	NA	NA	NA	NA	NA	NA	NA	NA	NA	NA	NA	NA	NA	NA	NA				x	5
K*L9113	NA	NA	0	4.2	5	5	S	S	S	0	NA	NA	NA	NA	NA	0	NA	NA	NA	NA	NA	NA	NA	NA	NA	NA	NA	NA	NA	NA	NA	NA	NA	NA	NA				x	5
K*L9114	NA	NA	0	4	4	5	S	S	S	0	NA	NA	NA	NA	NA	0	NA	NA	NA	NA	NA	NA	NA	NA	NA	NA	NA	NA	NA	NA	NA	NA	NA	NA	NA				x	5
K*L9115	NA	NA	0	3.8	4	4.8	S	S	S	0	NA	NA	NA	NA	NA	0	NA	NA	NA	NA	NA	NA	NA	NA	NA	NA	NA	NA	NA	NA	NA	NA	NA	NA	NA				x	5
K*L9116	NA	NA	1	1.2	1.8	2.4	R	R	R	1	NA	NA	NA	NA	NA	1	NA	NA	NA	NA	NA	NA	NA	NA	NA	NA	NA	NA	NA	NA	NA	NA	NA	NA	NA				x	5
K*L9117	NA	NA	1	1.6	2.2	2.8	R	R	R	1	NA	NA	NA	NA	NA	1	NA	NA	NA	NA	NA	NA	NA	NA	NA	NA	NA	NA	NA	NA	NA	NA	NA	NA	NA				x	5
K*L9118	NA	NA	0	4	3.8	4.6	S	NA	S	0	NA	NA	NA	NA	NA	0	NA	NA	NA	NA	NA	NA	NA	NA	NA	NA	NA	NA	NA	NA	NA	NA	NA	NA	NA				x	5								threshold
K*L9119	NA	NA	1	1.4	1.4	1.6	R	R	R	1	NA	NA	NA	NA	NA	1	NA	NA	NA	NA	NA	NA	NA	NA	NA	NA	NA	NA	NA	NA	NA	NA	NA	NA	NA				x	5
K*L9120	NA	NA	0	4.4	4.4	5	S	S	S	0	NA	NA	NA	NA	NA	0	NA	NA	NA	NA	NA	NA	NA	NA	NA	NA	NA	NA	NA	NA	NA	NA	NA	NA	NA				x	5
K*L9121	NA	NA	0	4.4	4	5	S	S	S	0	NA	NA	NA	NA	NA	NA	NA	NA	NA	NA	NA	NA	NA	NA	NA	NA	NA	NA	NA	NA	NA	NA	NA	NA	NA				x	5
K*L9122	NA	NA	0	4.6	5	5	S	S	S	0	NA	NA	NA	NA	NA	0	NA	NA	NA	NA	NA	NA	NA	NA	NA	NA	NA	NA	NA	NA	NA	NA	NA	NA	NA				x	5
K*L9123	NA	NA	0	3	4	4.2	R	S	R	0	NA	NA	NA	NA	NA	0	NA	NA	NA	NA	NA	NA	NA	NA	NA	NA	NA	NA	NA	NA	NA	NA	NA	NA	NA				x	5								threshold
K*L9124	NA	NA	0	4	3.4	5	S	R	S	0	NA	NA	NA	NA	NA	0	NA	NA	NA	NA	NA	NA	NA	NA	NA	NA	NA	NA	NA	NA	NA	NA	NA	NA	NA				x	5								threshold
K*L9125	NA	NA	1	1.8	2.2	4.2	R	R	R	1	NA	NA	NA	NA	NA	1	NA	NA	NA	NA	NA	NA	NA	NA	NA	NA	NA	NA	NA	NA	NA	NA	NA	NA	NA				x	5
K*L9126	NA	NA	1	1.25	1	1.6	R	R	R	1	NA	NA	NA	NA	NA	1	NA	NA	NA	NA	NA	NA	NA	NA	NA	NA	NA	NA	NA	NA	NA	NA	NA	NA	NA				x	5
K*L9127	NA	NA	0	3.6	5	5	S	S	S	0	NA	NA	NA	NA	NA	0	NA	NA	NA	NA	NA	NA	NA	NA	NA	NA	NA	NA	NA	NA	NA	NA	NA	NA	NA				x	5
K*L9128	NA	NA	0	1	1.4	1.8	R	R	R	0	NA	NA	NA	NA	NA	0	NA	NA	NA	NA	NA	NA	NA	NA	NA	NA	NA	NA	NA	NA	NA	NA	NA	NA	NA				x	5							x
K*L9129	NA	NA	0	4.4	4.6	4.2	S	S	R	0	NA	NA	NA	NA	NA	0	NA	NA	NA	NA	NA	NA	NA	NA	NA	NA	NA	NA	NA	NA	NA	NA	NA	NA	NA				x	5								threshold
K*L9130	NA	NA	0	4.4	4.8	4.8	S	S	S	0	NA	NA	NA	NA	NA	0	NA	NA	NA	NA	NA	NA	NA	NA	NA	NA	NA	NA	NA	NA	NA	NA	NA	NA	NA				x	5
K*L9131	NA	NA	0	4	4.6	5	S	S	S	NA	NA	NA	NA	NA	NA	0	NA	NA	NA	NA	NA	NA	NA	NA	NA	NA	NA	NA	NA	NA	NA	NA	NA	NA	NA				x	5
K*L9132	NA	NA	1	1.6	2.6	2	R	R	R	1	NA	NA	NA	NA	NA	1	NA	NA	NA	NA	NA	NA	NA	NA	NA	NA	NA	NA	NA	NA	NA	NA	NA	NA	NA				x	5
K*L9134	NA	NA	1	1.8	2.6	2.4	R	R	R	1	NA	NA	NA	NA	NA	1	NA	NA	NA	NA	NA	NA	NA	NA	NA	NA	NA	NA	NA	NA	NA	NA	NA	NA	NA				x	5
K*L9135	NA	NA	1	3.4	2.4	3.4	NA	R	R	1	NA	NA	NA	NA	NA	1	NA	NA	NA	NA	NA	NA	NA	NA	NA	NA	NA	NA	NA	NA	NA	NA	NA	NA	NA				x	5								threshold
K*L9136	NA	NA	0	4.8	4.8	5	S	S	S	0	NA	NA	NA	NA	NA	0	NA	NA	NA	NA	NA	NA	NA	NA	NA	NA	NA	NA	NA	NA	NA	NA	NA	NA	NA				x	5
K*L9137	NA	NA	1	1.6	1.8	1.8	R	R	R	1	NA	NA	NA	NA	NA	1	NA	NA	NA	NA	NA	NA	NA	NA	NA	NA	NA	NA	NA	NA	NA	NA	NA	NA	NA				x	5
K*L9139	NA	NA	1	1.8	2.6	3.2	R	R	R	1	NA	NA	NA	NA	NA	1	NA	NA	NA	NA	NA	NA	NA	NA	NA	NA	NA	NA	NA	NA	NA	NA	NA	NA	NA				x	5
K*L9140	NA	NA	1	1.2	1.4	1.6	R	R	R	1	NA	NA	NA	NA	NA	1	NA	NA	NA	NA	NA	NA	NA	NA	NA	NA	NA	NA	NA	NA	NA	NA	NA	NA	NA				x	5
K*L9141	NA	NA	0	4.4	4.6	5	S	S	S	0	NA	NA	NA	NA	NA	NA	NA	NA	NA	NA	NA	NA	NA	NA	NA	NA	NA	NA	NA	NA	NA	NA	NA	NA	NA				x	5
K*L9142	NA	NA	0	4	4	4.6	S	S	S	0	NA	NA	NA	NA	NA	0	NA	NA	NA	NA	NA	NA	NA	NA	NA	NA	NA	NA	NA	NA	NA	NA	NA	NA	NA				x	5
K*L9144	NA	NA	1	1.4	2	2.8	R	R	R	1	NA	NA	NA	NA	NA	1	NA	NA	NA	NA	NA	NA	NA	NA	NA	NA	NA	NA	NA	NA	NA	NA	NA	NA	NA				x	5
K*L9146	NA	NA	1	1.4	1.4	1.4	R	R	R	1	NA	NA	NA	NA	NA	1	NA	NA	NA	NA	NA	NA	NA	NA	NA	NA	NA	NA	NA	NA	NA	NA	NA	NA	NA				x	5
K*L9147	NA	NA	1	2	1.8	2.8	R	R	R	1	NA	NA	NA	NA	NA	1	NA	NA	NA	NA	NA	NA	NA	NA	NA	NA	NA	NA	NA	NA	NA	NA	NA	NA	NA				x	5
K*L9149	NA	NA	0	4	4.4	5	S	S	S	0	NA	NA	NA	NA	NA	0	NA	NA	NA	NA	NA	NA	NA	NA	NA	NA	NA	NA	NA	NA	NA	NA	NA	NA	NA				x	5
K*L9150	NA	NA	1	1.6	1	2	R	R	R	1	NA	NA	NA	NA	NA	1	NA	NA	NA	NA	NA	NA	NA	NA	NA	NA	NA	NA	NA	NA	NA	NA	NA	NA	NA				x	5
K*L9151	NA	NA	0	4	4	5	S	S	S	0	NA	NA	NA	NA	NA	0	NA	NA	NA	NA	NA	NA	NA	NA	NA	NA	NA	NA	NA	NA	NA	NA	NA	NA	NA				x	5
K*L9152	NA	NA	0	4	4	4.8	S	S	S	0	NA	NA	NA	NA	NA	0	NA	NA	NA	NA	NA	NA	NA	NA	NA	NA	NA	NA	NA	NA	NA	NA	NA	NA	NA				x	5
K*L9153	NA	NA	1	1.2	1	2	R	R	R	1	NA	NA	NA	NA	NA	1	NA	NA	NA	NA	NA	NA	NA	NA	NA	NA	NA	NA	NA	NA	NA	NA	NA	NA	NA				x	5
K*L9154	NA	NA	0	4	4.8	4.4	S	S	S	0	NA	NA	NA	NA	NA	0	NA	NA	NA	NA	NA	NA	NA	NA	NA	NA	NA	NA	NA	NA	NA	NA	NA	NA	NA				x	5
K*L9155	NA	NA	0	4.4	5	4.8	S	S	S	0	NA	NA	NA	NA	NA	0	NA	NA	NA	NA	NA	NA	NA	NA	NA	NA	NA	NA	NA	NA	NA	NA	NA	NA	NA				x	5
K*L9156	NA	NA	0	4	4.8	4.8	S	S	S	0	NA	NA	NA	NA	NA	0	NA	NA	NA	NA	NA	NA	NA	NA	NA	NA	NA	NA	NA	NA	NA	NA	NA	NA	NA				x	5
K*L9157	NA	NA	0	3.6	4	5	S	S	S	0	NA	NA	NA	NA	NA	0	NA	NA	NA	NA	NA	NA	NA	NA	NA	NA	NA	NA	NA	NA	NA	NA	NA	NA	NA				x	5
K*L9158	NA	NA	NA	5	5	4.8	S	S	S	0	NA	NA	NA	NA	NA	0	NA	NA	NA	NA	NA	NA	NA	NA	NA	NA	NA	NA	NA	NA	NA	NA	NA	NA	NA				x	5
K*L9159	NA	NA	0	4.6	4.2	4.8	S	S	S	0	NA	NA	NA	NA	NA	0	NA	NA	NA	NA	NA	NA	NA	NA	NA	NA	NA	NA	NA	NA	NA	NA	NA	NA	NA				x	5
K*L9162	NA	NA	1	1	1.2	4.2	R	R	R	1	NA	NA	NA	NA	NA	1	NA	NA	NA	NA	NA	NA	NA	NA	NA	NA	NA	NA	NA	NA	NA	NA	NA	NA	NA				x	5
K*L9163	NA	NA	1	1.6	2	3.6	R	R	R	1	NA	NA	NA	NA	NA	1	NA	NA	NA	NA	NA	NA	NA	NA	NA	NA	NA	NA	NA	NA	NA	NA	NA	NA	NA				x	5
K*L9164	NA	NA	1	1.4	1.4	2	R	R	R	1	NA	NA	NA	NA	NA	1	NA	NA	NA	NA	NA	NA	NA	NA	NA	NA	NA	NA	NA	NA	NA	NA	NA	NA	NA				x	5
K*L9165	NA	NA	0	3.6	4.6	4.4	S	S	S	0	NA	NA	NA	NA	NA	0	NA	NA	NA	NA	NA	NA	NA	NA	NA	NA	NA	NA	NA	NA	NA	NA	NA	NA	NA				x	5
K*L9166	NA	NA	0	4	4.8	4.8	S	S	S	0	NA	NA	NA	NA	NA	0	NA	NA	NA	NA	NA	NA	NA	NA	NA	NA	NA	NA	NA	NA	NA	NA	NA	NA	NA				x	5
K*L9167	NA	NA	1	1.2	2.4	3	R	R	R	NA	NA	NA	NA	NA	NA	NA	NA	NA	NA	NA	NA	NA	NA	NA	NA	NA	NA	NA	NA	NA	NA	NA	NA	NA	NA				x	5
K*L9168	NA	NA	0	3.6	4.6	4.4	S	S	S	0	NA	NA	NA	NA	NA	0	NA	NA	NA	NA	NA	NA	NA	NA	NA	NA	NA	NA	NA	NA	NA	NA	NA	NA	NA				x	5
K*L9169	NA	NA	0	5	4.8	5	S	S	S	0	NA	NA	NA	NA	NA	0	NA	NA	NA	NA	NA	NA	NA	NA	NA	NA	NA	NA	NA	NA	NA	NA	NA	NA	NA				x	5
K*L9170	NA	NA	1	1.8	2.2	3.2	R	R	R	1	NA	NA	NA	NA	NA	1	NA	NA	NA	NA	NA	NA	NA	NA	NA	NA	NA	NA	NA	NA	NA	NA	NA	NA	NA				x	5
K*L9171	NA	NA	0	4	4.4	5	S	S	S	0	NA	NA	NA	NA	NA	0	NA	NA	NA	NA	NA	NA	NA	NA	NA	NA	NA	NA	NA	NA	NA	NA	NA	NA	NA				x	5
K*L9172	NA	NA	0	4	4.75	4.8	S	S	S	0	NA	NA	NA	NA	NA	0	NA	NA	NA	NA	NA	NA	NA	NA	NA	NA	NA	NA	NA	NA	NA	NA	NA	NA	NA				x	5
K*L9173	NA	NA	0	4.4	4.2	5	S	S	S	0	NA	NA	NA	NA	NA	0	NA	NA	NA	NA	NA	NA	NA	NA	NA	NA	NA	NA	NA	NA	NA	NA	NA	NA	NA				x	5
K*L9174	NA	NA	1	1.8	2.2	2.8	R	R	R	1	NA	NA	NA	NA	NA	1	NA	NA	NA	NA	NA	NA	NA	NA	NA	NA	NA	NA	NA	NA	NA	NA	NA	NA	NA				x	5
K*L9176	NA	NA	0	4.6	4.4	4.8	S	S	S	0	NA	NA	NA	NA	NA	0	NA	NA	NA	NA	NA	NA	NA	NA	NA	NA	NA	NA	NA	NA	NA	NA	NA	NA	NA				x	5
K*L9177	NA	NA	0	4	4	4.8	S	S	S	0	NA	NA	NA	NA	NA	0	NA	NA	NA	NA	NA	NA	NA	NA	NA	NA	NA	NA	NA	NA	NA	NA	NA	NA	NA				x	5
K*L9178	NA	NA	1	2.2	1.6	3.6	R	R	R	1	NA	NA	NA	NA	NA	1	NA	NA	NA	NA	NA	NA	NA	NA	NA	NA	NA	NA	NA	NA	NA	NA	NA	NA	NA				x	5
K*L9179	NA	NA	0	4	5	4.6	S	S	S	0	NA	NA	NA	NA	NA	0	NA	NA	NA	NA	NA	NA	NA	NA	NA	NA	NA	NA	NA	NA	NA	NA	NA	NA	NA				x	5
K*L9181	NA	NA	0	4	5	5	S	S	S	0	NA	NA	NA	NA	NA	0	NA	NA	NA	NA	NA	NA	NA	NA	NA	NA	NA	NA	NA	NA	NA	NA	NA	NA	NA				x	5
K*L9182	NA	NA	0	4	4.4	4.6	S	S	S	0	NA	NA	NA	NA	NA	0	NA	NA	NA	NA	NA	NA	NA	NA	NA	NA	NA	NA	NA	NA	NA	NA	NA	NA	NA				x	5
K*L9183	NA	NA	1	2.2	1.4	3.6	R	R	R	1	NA	NA	NA	NA	NA	1	NA	NA	NA	NA	NA	NA	NA	NA	NA	NA	NA	NA	NA	NA	NA	NA	NA	NA	NA				x	5
K*L9184	NA	NA	1	1.8	2	2.8	R	R	R	1	NA	NA	NA	NA	NA	1	NA	NA	NA	NA	NA	NA	NA	NA	NA	NA	NA	NA	NA	NA	NA	NA	NA	NA	NA				x	5
K*L9185	NA	NA	0	4	4	4.8	S	S	S	0	NA	NA	NA	NA	NA	0	NA	NA	NA	NA	NA	NA	NA	NA	NA	NA	NA	NA	NA	NA	NA	NA	NA	NA	NA				x	5
K*L9186	NA	NA	0	4	4.6	4.6	S	S	S	0	NA	NA	NA	NA	NA	0	NA	NA	NA	NA	NA	NA	NA	NA	NA	NA	NA	NA	NA	NA	NA	NA	NA	NA	NA				x	5
K*L9187	NA	NA	1	1.8	1.2	1.2	R	R	R	1	NA	NA	NA	NA	NA	1	NA	NA	NA	NA	NA	NA	NA	NA	NA	NA	NA	NA	NA	NA	NA	NA	NA	NA	NA				x	5
K*L9188	NA	NA	0	4	4.8	5	S	S	S	0	NA	NA	NA	NA	NA	0	NA	NA	NA	NA	NA	NA	NA	NA	NA	NA	NA	NA	NA	NA	NA	NA	NA	NA	NA				x	5
K*L9189	NA	NA	0	4	5	4.4	S	S	S	0	NA	NA	NA	NA	NA	0	NA	NA	NA	NA	NA	NA	NA	NA	NA	NA	NA	NA	NA	NA	NA	NA	NA	NA	NA				x	5
K*L9190	NA	NA	1	1.4	1.6	2.8	R	R	R	1	NA	NA	NA	NA	NA	1	NA	NA	NA	NA	NA	NA	NA	NA	NA	NA	NA	NA	NA	NA	NA	NA	NA	NA	NA				x	5
K*L9191	NA	NA	1	1.4	1.4	1.8	R	R	R	1	NA	NA	NA	NA	NA	1	NA	NA	NA	NA	NA	NA	NA	NA	NA	NA	NA	NA	NA	NA	NA	NA	NA	NA	NA				x	5
K*L9192	NA	NA	0	4.6	4.8	5	S	S	S	0	NA	NA	NA	NA	NA	0	NA	NA	NA	NA	NA	NA	NA	NA	NA	NA	NA	NA	NA	NA	NA	NA	NA	NA	NA				x	5
K*L9193	NA	NA	0	4	5	5	S	S	S	0	NA	NA	NA	NA	NA	0	NA	NA	NA	NA	NA	NA	NA	NA	NA	NA	NA	NA	NA	NA	NA	NA	NA	NA	NA				x	5
K*L9195	NA	NA	0	4.8	4.4	4.2	S	S	R	0	NA	NA	NA	NA	NA	0	NA	NA	NA	NA	NA	NA	NA	NA	NA	NA	NA	NA	NA	NA	NA	NA	NA	NA	NA				x	5								threshold
K*L9201	NA	NA	1	3.6	4.4	5	S	S	S	1	NA	NA	NA	NA	NA	1	NA	NA	NA	NA	NA	NA	NA	NA	NA	NA	NA	NA	NA	NA	NA	NA	NA	NA	NA				x	5						x
K*L9203	NA	NA	1	1.8	2.4	2.6	R	R	R	1	NA	NA	NA	NA	NA	1	NA	NA	NA	NA	NA	NA	NA	NA	NA	NA	NA	NA	NA	NA	NA	NA	NA	NA	NA				x	5
K*L9204	NA	NA	1	1.6	2	3.4	R	R	R	1	NA	NA	NA	NA	NA	1	NA	NA	NA	NA	NA	NA	NA	NA	NA	NA	NA	NA	NA	NA	NA	NA	NA	NA	NA				x	5
K*L9205	NA	NA	0	4	5	5	S	S	S	0	NA	NA	NA	NA	NA	0	NA	NA	NA	NA	NA	NA	NA	NA	NA	NA	NA	NA	NA	NA	NA	NA	NA	NA	NA				x	5
K*L9206	NA	NA	0	3.8	4.8	5	S	S	S	0	NA	NA	NA	NA	NA	0	NA	NA	NA	NA	NA	NA	NA	NA	NA	NA	NA	NA	NA	NA	NA	NA	NA	NA	NA				x	5
K*L9207	NA	NA	1	2	2	3.4	R	R	R	1	NA	NA	NA	NA	NA	1	NA	NA	NA	NA	NA	NA	NA	NA	NA	NA	NA	NA	NA	NA	NA	NA	NA	NA	NA				x	5
K*L9209	NA	NA	0	4.2	4.8	5	S	S	S	0	NA	NA	NA	NA	NA	0	NA	NA	NA	NA	NA	NA	NA	NA	NA	NA	NA	NA	NA	NA	NA	NA	NA	NA	NA				x	5
K*L9210	NA	NA	1	1.8	1.6	2.6	R	R	R	1	NA	NA	NA	NA	NA	1	NA	NA	NA	NA	NA	NA	NA	NA	NA	NA	NA	NA	NA	NA	NA	NA	NA	NA	NA				x	5
K*L9211	NA	NA	1	2	1.8	1.6	R	R	R	1	NA	NA	NA	NA	NA	1	NA	NA	NA	NA	NA	NA	NA	NA	NA	NA	NA	NA	NA	NA	NA	NA	NA	NA	NA				x	5
K*L9212	NA	NA	1	1.6	1.4	1.6	R	R	R	1	NA	NA	NA	NA	NA	1	NA	NA	NA	NA	NA	NA	NA	NA	NA	NA	NA	NA	NA	NA	NA	NA	NA	NA	NA				x	5
K*L9214	NA	NA	1	1.6	1	1.6	R	R	R	1	NA	NA	NA	NA	NA	1	NA	NA	NA	NA	NA	NA	NA	NA	NA	NA	NA	NA	NA	NA	NA	NA	NA	NA	NA				x	5
K*L9215	NA	NA	0	5	5	4.2	S	S	R	0	NA	NA	NA	NA	NA	0	NA	NA	NA	NA	NA	NA	NA	NA	NA	NA	NA	NA	NA	NA	NA	NA	NA	NA	NA				x	5								threshold
K*L9216	NA	NA	0	4	4	4.6	S	S	S	0	NA	NA	NA	NA	NA	0	NA	NA	NA	NA	NA	NA	NA	NA	NA	NA	NA	NA	NA	NA	NA	NA	NA	NA	NA				x	5
K*L9217	NA	NA	1	4	4	5	S	S	S	0	NA	NA	NA	NA	NA	0	NA	NA	NA	NA	NA	NA	NA	NA	NA	NA	NA	NA	NA	NA	NA	NA	NA	NA	NA				x	5					x
K*L9218	NA	NA	0	4	4.8	5	S	S	S	0	NA	NA	NA	NA	NA	0	NA	NA	NA	NA	NA	NA	NA	NA	NA	NA	NA	NA	NA	NA	NA	NA	NA	NA	NA				x	5
K*L9219	NA	NA	1	1.2	1.6	3	R	R	R	1	NA	NA	NA	NA	NA	1	NA	NA	NA	NA	NA	NA	NA	NA	NA	NA	NA	NA	NA	NA	NA	NA	NA	NA	NA				x	5
K*L9220	NA	NA	1	1.6	1.4	2	R	R	R	1	NA	NA	NA	NA	NA	1	NA	NA	NA	NA	NA	NA	NA	NA	NA	NA	NA	NA	NA	NA	NA	NA	NA	NA	NA				x	5
K*L9221	NA	NA	0	4	4.8	5	S	S	S	0	NA	NA	NA	NA	NA	0	NA	NA	NA	NA	NA	NA	NA	NA	NA	NA	NA	NA	NA	NA	NA	NA	NA	NA	NA				x	5
K*L9222	NA	NA	0	4	5	5	S	S	S	0	NA	NA	NA	NA	NA	0	NA	NA	NA	NA	NA	NA	NA	NA	NA	NA	NA	NA	NA	NA	NA	NA	NA	NA	NA				x	5
K*L9223	NA	NA	1	2.4	2.6	3.8	R	R	R	1	NA	NA	NA	NA	NA	1	NA	NA	NA	NA	NA	NA	NA	NA	NA	NA	NA	NA	NA	NA	NA	NA	NA	NA	NA				x	5
K*L9224	NA	NA	1	1.8	1.6	2	R	R	R	1	NA	NA	NA	NA	NA	1	NA	NA	NA	NA	NA	NA	NA	NA	NA	NA	NA	NA	NA	NA	NA	NA	NA	NA	NA				x	5
K*L9225	NA	NA	1	1	1.8	2.8	R	R	R	1	NA	NA	NA	NA	NA	1	NA	NA	NA	NA	NA	NA	NA	NA	NA	NA	NA	NA	NA	NA	NA	NA	NA	NA	NA				x	5
K*L9226	NA	NA	0	2.6	4.8	4.6	R	S	S	0	NA	NA	NA	NA	NA	0	NA	NA	NA	NA	NA	NA	NA	NA	NA	NA	NA	NA	NA	NA	NA	NA	NA	NA	NA				x	5								phenotype error?
K*L9227	NA	NA	1	1.4	1	1	R	R	R	1	NA	NA	NA	NA	NA	1	NA	NA	NA	NA	NA	NA	NA	NA	NA	NA	NA	NA	NA	NA	NA	NA	NA	NA	NA				x	5
K*L9228	NA	NA	1	1	1	1.8	R	R	R	1	NA	NA	NA	NA	NA	1	NA	NA	NA	NA	NA	NA	NA	NA	NA	NA	NA	NA	NA	NA	NA	NA	NA	NA	NA				x	5
K*L9229	NA	NA	0	5	5	5	S	S	S	0	NA	NA	NA	NA	NA	0	NA	NA	NA	NA	NA	NA	NA	NA	NA	NA	NA	NA	NA	NA	NA	NA	NA	NA	NA				x	5
K*L9230	NA	NA	0	4	5	5	S	S	S	0	NA	NA	NA	NA	NA	0	NA	NA	NA	NA	NA	NA	NA	NA	NA	NA	NA	NA	NA	NA	NA	NA	NA	NA	NA				x	5
K*L9231	NA	NA	0	5	5	5	S	S	S	0	NA	NA	NA	NA	NA	0	NA	NA	NA	NA	NA	NA	NA	NA	NA	NA	NA	NA	NA	NA	NA	NA	NA	NA	NA				x	5
K*L9232	NA	NA	1	1.6	1.4	2.8	R	R	R	1	NA	NA	NA	NA	NA	1	NA	NA	NA	NA	NA	NA	NA	NA	NA	NA	NA	NA	NA	NA	NA	NA	NA	NA	NA				x	5
K*L9233	NA	NA	1	1.6	2	3.4	R	R	R	1	NA	NA	NA	NA	NA	1	NA	NA	NA	NA	NA	NA	NA	NA	NA	NA	NA	NA	NA	NA	NA	NA	NA	NA	NA				x	5
K*L9234	NA	NA	0	4.6	5	5	S	S	S	0	NA	NA	NA	NA	NA	0	NA	NA	NA	NA	NA	NA	NA	NA	NA	NA	NA	NA	NA	NA	NA	NA	NA	NA	NA				x	5
K*L9235	NA	NA	0	4	5	4.8	S	S	S	0	NA	NA	NA	NA	NA	0	NA	NA	NA	NA	NA	NA	NA	NA	NA	NA	NA	NA	NA	NA	NA	NA	NA	NA	NA				x	5
K*L9236	NA	NA	1	1.8	2.2	3.2	R	R	R	1	NA	NA	NA	NA	NA	1	NA	NA	NA	NA	NA	NA	NA	NA	NA	NA	NA	NA	NA	NA	NA	NA	NA	NA	NA				x	5
K*L9237	NA	NA	1	1.6	2.2	3.6	R	R	R	1	NA	NA	NA	NA	NA	1	NA	NA	NA	NA	NA	NA	NA	NA	NA	NA	NA	NA	NA	NA	NA	NA	NA	NA	NA				x	5
K*L9238	NA	NA	1	1.8	1.2	2.6	R	R	R	1	NA	NA	NA	NA	NA	1	NA	NA	NA	NA	NA	NA	NA	NA	NA	NA	NA	NA	NA	NA	NA	NA	NA	NA	NA				x	5
K*L9239	NA	NA	0	3.6	4.6	5	S	S	S	0	NA	NA	NA	NA	NA	0	NA	NA	NA	NA	NA	NA	NA	NA	NA	NA	NA	NA	NA	NA	NA	NA	NA	NA	NA				x	5
K*L9240	NA	NA	1	1.4	1.2	3	R	R	R	1	NA	NA	NA	NA	NA	1	NA	NA	NA	NA	NA	NA	NA	NA	NA	NA	NA	NA	NA	NA	NA	NA	NA	NA	NA				x	5
K*L9241	NA	NA	1	2.4	2.6	2.6	R	R	R	1	NA	NA	NA	NA	NA	1	NA	NA	NA	NA	NA	NA	NA	NA	NA	NA	NA	NA	NA	NA	NA	NA	NA	NA	NA				x	5
K*L9242	NA	NA	0	5	5	5	S	S	S	0	NA	NA	NA	NA	NA	0	NA	NA	NA	NA	NA	NA	NA	NA	NA	NA	NA	NA	NA	NA	NA	NA	NA	NA	NA				x	5
K*L9244	NA	NA	1	1.8	1.6	2.6	R	R	R	1	NA	NA	NA	NA	NA	1	NA	NA	NA	NA	NA	NA	NA	NA	NA	NA	NA	NA	NA	NA	NA	NA	NA	NA	NA				x	5
K*L9246	NA	NA	0	4	4	4.4	S	S	S	0	NA	NA	NA	NA	NA	0	NA	NA	NA	NA	NA	NA	NA	NA	NA	NA	NA	NA	NA	NA	NA	NA	NA	NA	NA				x	5
K*L9247	NA	NA	0	4.2	5	4.8	S	S	S	0	NA	NA	NA	NA	NA	0	NA	NA	NA	NA	NA	NA	NA	NA	NA	NA	NA	NA	NA	NA	NA	NA	NA	NA	NA				x	5
K*L9248	NA	NA	1	2	3	3.4	R	R	R	1	NA	NA	NA	NA	NA	1	NA	NA	NA	NA	NA	NA	NA	NA	NA	NA	NA	NA	NA	NA	NA	NA	NA	NA	NA				x	5
K*L9249	NA	NA	0	4	4.8	4.4	S	S	S	0	NA	NA	NA	NA	NA	0	NA	NA	NA	NA	NA	NA	NA	NA	NA	NA	NA	NA	NA	NA	NA	NA	NA	NA	NA				x	5
K*L9250	NA	NA	0	4	4.8	5	S	S	S	0	NA	NA	NA	NA	NA	0	NA	NA	NA	NA	NA	NA	NA	NA	NA	NA	NA	NA	NA	NA	NA	NA	NA	NA	NA				x	5
K*L9251	NA	NA	1	1.8	1.4	2	R	R	R	1	NA	NA	NA	NA	NA	1	NA	NA	NA	NA	NA	NA	NA	NA	NA	NA	NA	NA	NA	NA	NA	NA	NA	NA	NA				x	5
K*L9252	NA	NA	1	2.6	2.2	2.8	R	R	R	1	NA	NA	NA	NA	NA	1	NA	NA	NA	NA	NA	NA	NA	NA	NA	NA	NA	NA	NA	NA	NA	NA	NA	NA	NA				x	5
K*L9253	NA	NA	1	1.5	1.6	1.8	R	R	R	1	NA	NA	NA	NA	NA	1	NA	NA	NA	NA	NA	NA	NA	NA	NA	NA	NA	NA	NA	NA	NA	NA	NA	NA	NA				x	5
K*L9254	NA	NA	1	1.4	1.5	1.6	R	R	R	1	NA	NA	NA	NA	NA	1	NA	NA	NA	NA	NA	NA	NA	NA	NA	NA	NA	NA	NA	NA	NA	NA	NA	NA	NA				x	5
K*L9255	NA	NA	1	1.8	1.8	1.8	R	R	R	1	NA	NA	NA	NA	NA	1	NA	NA	NA	NA	NA	NA	NA	NA	NA	NA	NA	NA	NA	NA	NA	NA	NA	NA	NA				x	5
K*L9256	NA	NA	1	1.2	1.6	2.6	R	R	R	1	NA	NA	NA	NA	NA	1	NA	NA	NA	NA	NA	NA	NA	NA	NA	NA	NA	NA	NA	NA	NA	NA	NA	NA	NA				x	5
K*L9257	NA	NA	1	1.2	1.2	1.8	R	R	R	1	NA	NA	NA	NA	NA	1	NA	NA	NA	NA	NA	NA	NA	NA	NA	NA	NA	NA	NA	NA	NA	NA	NA	NA	NA				x	5
K*L9258	NA	NA	1	2	1.8	2	R	R	R	1	NA	NA	NA	NA	NA	1	NA	NA	NA	NA	NA	NA	NA	NA	NA	NA	NA	NA	NA	NA	NA	NA	NA	NA	NA				x	5
K*L9259	NA	NA	1	1	1.8	1.2	R	R	R	1	NA	NA	NA	NA	NA	1	NA	NA	NA	NA	NA	NA	NA	NA	NA	NA	NA	NA	NA	NA	NA	NA	NA	NA	NA				x	5
K*L9260	NA	NA	0	4	5	5	S	S	S	0	NA	NA	NA	NA	NA	0	NA	NA	NA	NA	NA	NA	NA	NA	NA	NA	NA	NA	NA	NA	NA	NA	NA	NA	NA				x	5
K*L9261	NA	NA	1	2.6	3	2.6	R	R	R	1	NA	NA	NA	NA	NA	1	NA	NA	NA	NA	NA	NA	NA	NA	NA	NA	NA	NA	NA	NA	NA	NA	NA	NA	NA				x	5
K*L9262	NA	NA	0	4	4.6	5	S	S	S	0	NA	NA	NA	NA	NA	0	NA	NA	NA	NA	NA	NA	NA	NA	NA	NA	NA	NA	NA	NA	NA	NA	NA	NA	NA				x	5
K*L9263	NA	NA	0	4	4	5	S	S	S	0	NA	NA	NA	NA	NA	0	NA	NA	NA	NA	NA	NA	NA	NA	NA	NA	NA	NA	NA	NA	NA	NA	NA	NA	NA				x	5
K*L9264	NA	NA	1	1.8	1.8	2	R	R	R	1	NA	NA	NA	NA	NA	1	NA	NA	NA	NA	NA	NA	NA	NA	NA	NA	NA	NA	NA	NA	NA	NA	NA	NA	NA				x	5
K*L9265	NA	NA	0	5	5	5	S	S	S	0	NA	NA	NA	NA	NA	0	NA	NA	NA	NA	NA	NA	NA	NA	NA	NA	NA	NA	NA	NA	NA	NA	NA	NA	NA				x	5
K*L9266	NA	NA	0	4.2	5	4.6	S	S	S	0	NA	NA	NA	NA	NA	0	NA	NA	NA	NA	NA	NA	NA	NA	NA	NA	NA	NA	NA	NA	NA	NA	NA	NA	NA				x	5
K*L9267	NA	NA	0	4.2	4.2	4.8	S	S	S	0	NA	NA	NA	NA	NA	0	NA	NA	NA	NA	NA	NA	NA	NA	NA	NA	NA	NA	NA	NA	NA	NA	NA	NA	NA				x	5
K*L9268	NA	NA	0	4.2	4.8	5	S	S	S	0	NA	NA	NA	NA	NA	0	NA	NA	NA	NA	NA	NA	NA	NA	NA	NA	NA	NA	NA	NA	NA	NA	NA	NA	NA				x	5
K*L9272	NA	NA	0	4	4.8	4.2	S	S	R	0	NA	NA	NA	NA	NA	0	NA	NA	NA	NA	NA	NA	NA	NA	NA	NA	NA	NA	NA	NA	NA	NA	NA	NA	NA				x	5								threshold
K*L9273	NA	NA	1	1.2	1	1.6	R	R	R	1	NA	NA	NA	NA	NA	1	NA	NA	NA	NA	NA	NA	NA	NA	NA	NA	NA	NA	NA	NA	NA	NA	NA	NA	NA				x	5
K*L9274	NA	NA	1	1	1.2	1.6	R	R	R	1	NA	NA	NA	NA	NA	1	NA	NA	NA	NA	NA	NA	NA	NA	NA	NA	NA	NA	NA	NA	NA	NA	NA	NA	NA				x	5
Kuba	1	1	1	1.2	1.4	2.6	R	R	R	1	1	1	1	1	1	1	1	1	1	1	1	1	1	1	1	1	1	0	0	0	0	0	0	0	0					5
Ludmilla	0	0	0	3.6	4.6	5	S	S	S	0	0	0	0	0	0	0	0	0	0	0	NA	0	0	0	0	0	0	1	1	1	1	1	1	1	1					5
[truncated: 1 more columns]
