# Supplementary material for: Comparative Subsequence Sets Analysis (CoSSA) is a robust approach to identify haplotype specific SNPs; mapping and pedigree analysis of a potato wart disease resistance gene Sen3
Source: Plant Methods. 2019 May 29;15:60. doi: 10.1186/s13007-019-0445-5 (PMC6540404; doi:10.1186/s13007-019-0445-5)
Supplement: Supplementary file 4 — Additional file 4. KASP primers used in the study. For each KASP marker used in the study is given: the marker name (chromosome_position), the experiment in which it was used, the population in which it was used, the two forward primer sequences and the common primer sequence. [file 13007_2019_445_MOESM4_ESM.xlsx]

## Sheet: Blad1
Marker	Experiment	Applied to#	Forward primer (R allele) (5'- 3')	Forward primer (S allele) (5'- 3')	Reverse primer (5'- 3')
chr00_20792298	Validation CoSSA using reference genome	K*L n=83	ACGAGTCACTTGTACCAAGGTTTA	ACGAGTCACTTGTACCAAGGTTTG	ATCATCTAAAAAGGTGAATATTCCCCTGTT
chr00_20801212	Validation CoSSA using reference genome	K*L n=83	GTTGGATAAGGCAAGTTCCCGA	GTTGGATAAGGCAAGTTCCCGG	TCCTTATGTGATGATGGGATATTGTCGAT
chr00_20858042	Validation CoSSA using reference genome	K*L n=83	CAGAAGTAGATTGGAGCAATGATTTGTT	CAGAAGTAGATTGGAGCAATGATTTGTA	GTGAAGAACAGATGTCATTCTGCAATGAT
chr00_20872536	Validation CoSSA using reference genome	K*L n=83	GTGAAACGAAGAGATGTGCCATTTAT	GTGAAACGAAGAGATGTGCCATTTAC	GGAGATTGTCAGTAGTTCTAAAGATGCAA
chr03_15683229	Validation CoSSA using reference genome	K*L n=83	CATCTCCAACTAGTACTCTTGCAG	CATCTCCAACTAGTACTCTTGCAC	GTGGTAACAAGATTAAACAAACAAGTGTAA
chr04_64488861	Validation CoSSA using reference genome	K*L n=83	ACAGTAAATAGTTAACTCTTAGAACACTA	ACAGTAAATAGTTAACTCTTAGAACACTC	GCTCTTTTTCTGTGCCTTTGGAATTACAT
chr04_65204393	Validation CoSSA using reference genome	K*L n=83	ATATTTTTCTTGCATATCAAGGGCTTCTTT	ATATTTTTCTTGCATATCAAGGGCTTCTTG	CCAAGTAACAATTAACTCAGATGCCTCAT
chr05_2117034	Validation CoSSA using reference genome	K*L n=83	AAAGAACAAACACTGTTAAAGTTTAATATT	AAAGAACAAACACTGTTAAAGTTTAATATC	GTCATCAAGTCTTTTGTTTTTTAGGTCTAA
chr05_8795719	Validation CoSSA using reference genome	K*L n=83	AAAATGGATTCTGAAACCTTAAAAGATTCA	AAAATGGATTCTGAAACCTTAAAAGATTCG	CTCAACTGCTCTGTAAAATCTTCGGTTAA
chr05_9254557	Validation CoSSA using reference genome	K*L n=83	GAAAACCCACTGAGAGTGAAAGTGTG	GAAAACCCACTGAGAGTGAAAGTGTT	GGCCTACCAAGATTTGACTACCATTATAT
chr09_55113777	Validation CoSSA using reference genome	K*L n=83	CTTTCTTGAACTACATGCCAACTAAACAG	CTTTCTTGAACTACATGCCAACTAAACAT	CTCTTTTATGCTCCCTCCATACCATTTTA
chr09_55354021	Validation CoSSA using reference genome	K*L n=83	ATTCACTAACATTATTGTTAATCATATTGACA	ATTCACTAACATTATTGTTAATCATATTGACG	GTTTGGCTTGACGAAAATGATTTTACGTAA
chr11_799292	Validation CoSSA using reference genome	K*L n=83	GATTGTGAAAATGATGGGAGCATGG	GATTGTGAAAATGATGGGAGCATGA	GATGTCAATGAGAACGTTCCAGTAAGTAA
chr11_1259552	Validation CoSSA using reference genome + fine-mapping	K*L n = 328 + 55 varieties	ACACTTTTTTGATAAAGGAAAAATGTTAGGAT	ACACTTTTTTGATAAAGGAAAAATGTTAGGAC	GTATACGTCTCGTATGCAGACATGTTTT
chr11_1519485	Validation CoSSA using reference genome + fine-mapping	K*L n = 328	TTGTTTATCTGTTAAAGGATTTTCTCTC	CTTTGTTTATCTGTTAAAGGATTTTCTCTG	CCCATTTCCTAATATTACTTCATTTTCAAT
chr11_1666090	Validation CoSSA using reference genome + fine-mapping	K*L n = 328	AATTCATTTTCTTGATTACACATATCAAAGTTA	AATTCATTTTCTTGATTACACATATCAAAGTTT	GGTTGGGTWCAAAGTATGTTATCTTCCAT
chr11_1680269	Validation CoSSA using reference genome	K*L n = 328	GCATCAACACTGCTAGTATCTCTAATT	GCATCAACACTGCTAGTATCTCTAATA	CATYCTCCTTATTTTCTTCCTGCAATACTA
chr11_1772869	Validation CoSSA using reference genome	K*L n=83 + 55 varieties	AGAGCTGCAGGACTGTCATCAA	AGAGCTGCAGGACTGTCATCAG	GAAACATATAACTTTGTGCCACTCTCCAA
chr11_1919971	Validation CoSSA using reference genome	K*L n=83	AGAGCTATGCTGCAGAAAGTTCTTT	AGAGCTATGCTGCAGAAAGTTCTTC	TGACYGAACAAAGGTTTCAAATGAGCTATA
chr11_2040481	Validation CoSSA using reference genome	K*L n=83	ACTGAATGGCAATACGACCGGT	ACTGAATGGCAATACGACCGGC	TAATGTCAGATCTGATGGCAACATCACAT
chr11_2298154	Validation CoSSA using reference genome	K*L n=83	AAACTTCTTAAGGCTGAAACCCTGT	AAACTTCTTAAGGCTGAAACCCTGC	GTTTTCTCTAGGTTTATGGCGGGGAA
chr11_2687396	Validation CoSSA using reference genome	K*L n=83	CTCAACTCAAAGATCGTCTGTCT	CTCAACTCAAAGATCGTCTGTCC	TTAGTGATGAAATGCAGGGCTTCTTCTTT
chr11_2815640	Validation CoSSA using reference genome	K*L n=83	ATTCCAAGAAGCTGTGGTTCCCTC	ATTCCAAGAAGCTGTGGTTCCCTT	CGAGAGACCAGAGACACAGAGTTTA
chr11_3325292	Validation CoSSA using reference genome	K*L n=83	TAAYAAAAGTCATCTCACTTATTTCGTACA	TAAYAAAAGTCATCTCACTTATTTCGTACG	AAGCTCTTTCTCATAGYTGCTAATCTGAAA
chr11_4362386	Validation CoSSA using reference genome	K*L n=83	GTTTCTTCTGGCAGCTCCATCC	GTTTCTTCTGGCAGCTCCATCA	AGCAATTGTCTTAGAAAAAGTGGCTCCTA
chr11_5505183	Validation CoSSA using reference genome	K*L n=83	GAGAAATAGATGCTTTATAATTAGCATTATTC	GAGAAATAGATGCTTTATAATTAGCATTATTT	CATAAAAGACTTTTTTCCTCCAATGCCAAA
NODE1_7193	Validation CoSSA without reference genome	K*L n=83	GAGCTGTGCCATTTAGGAAAGTTT	GAGCTGTGCCATTTAGGAAAGTTC	GTGCAGCAGTACTGGCAAAAAT
NODE2_18410	Validation CoSSA without reference genome	K*L n=83	GTTAAACTAAGTAGGATGAGGGT	GTTAAACTAAGTAGGATGAGGGC	CCGAGGTATTTATTCACAGCTT
NODE3_17594	Validation CoSSA without reference genome	K*L n=83	GTCAATATATGAGCTTGGTCCTAAAACAATT	GTCAATATATGAGCTTGGTCCTAAAACAATC	ACTTCTTTCTATCTCTAAGTTTCTGCTTAA
# K*L n=83: subset from Kuba*Ludmilla population. See additional file 1
K*L n=328: full Kuba*Ludmilla population. See additional file 1
55 varieties. See Table 2
