# Supplementary material for: Comparative Subsequence Sets Analysis (CoSSA) is a robust approach to identify haplotype specific SNPs; mapping and pedigree analysis of a potato wart disease resistance gene Sen3
Source: Plant Methods. 2019 May 29;15:60. doi: 10.1186/s13007-019-0445-5 (PMC6540404; doi:10.1186/s13007-019-0445-5)
Supplement: Supplementary file 6 — Additional file 6. Summary of the sequencing data used and of the CoSSA k-mers subsets. For all the samples sequenced, the number of reads and the sequencing depth is given. The number of unique k-mers (Nu) and the number of total k-mers (Nt) is given for all the sequenced samples and several subsets obtained after basic set operations for different depth cut-offs. [file 13007_2019_445_MOESM6_ESM.xlsx]

## Sheet: Sheet1
Samples / Subsets	# reads	Sequencing depth	no depth cut-off		depth cut-off = 2		depth cut-off = [10; 22]		depth cut-off = [2; 22]		depth cut-off = [10; ∞[
			Nt	Nu	Nt	Nu	Nt	Nu	Nt	Nu	Nt	Nu
Kuba	401158578	72.1	41921612741	3641397290	39570998887	1290783436
Ludmilla	390199694	70.1	41356466071	3490926966	39107207158	1241668053
R-bulk	344380288	61.9	36484181085	3610697132	34475435516	1601951563
S-bulk	457170220	82.2	48087638619	4288919086	45467875801	1669156268
Bzura	261991216	47	28435405645	2484843686	27201873831	1251311872
BRA9089	282464808	51	30158625989	2311108635	29002198027	1154680673
Alegria	255218720	46	27214884000	2469101818	25931311166	1185528984
Desiree	253651958	46	27193738627	2397405925	25943022966	1146690264
Kuras	236864148	43	25140913361	2422827961	23932587315	1214501915
VR808	249912648	45	26672365391	2398116963	25448931588	1174683160
Union S-varieties k-mers					101255853035	1967448133
R-bulk - S-bulk					260595070	88774024	23219641	1979520	259025038	88763661	24789673	1989883
A/ R-bulk - S-bulk from Kuba =resistance specific k-mers					47079511	11312089	7540584	624608	46863068	11307328	7757027	629369
B/ R-bulk - S-bulk from Ludmilla					24854933	6894113	2240216	197014	24851779	6894018	2243370	197109
C/ R-bulk - S-bulk both parents					28941863	6374223	3761203	329529	28920381	6373673	3782685	330079
D/ R-bulk - S-bulk from none of the parents					159718763	64193599	9677638	828369	158389810	64188642	11006591	833326
E/ subset A/ minus S-varieties k-mers							3874325	319443
F/ Intersection between subset E/ and Bzura					1970159	241901
G/ Intersection between subset E/ and BRA9089					241187	21594
Nu: number of unique k-mers (31nt)
Nt: total number of k-mers
